# Supplementary material for: Genetic data of museum specimens allow for inferring evolutionary history of the cosmopolitan genus Sirthenea (Heteroptera: Reduviidae)
Source: PeerJ. 2019 Apr 10;7:e6640. doi: 10.7717/peerj.6640 (PMC6462186; doi:10.7717/peerj.6640)
Supplement: Supplemental Information 3 [file peerj-07-6640-s003.csv]

	Clypeus	Point of antennal insertion	Apices of antennifers orientation	Dorsal surface of antenniferes	Mandibular plates	Shape of scape	Length of scape	Length of pedicel	Length of labial segment II	Position of the apex of labial segment III	Condition of basal part of labial segment III	Ventral surface of basal part of labial segment III	Shape of labial sement IV	Size of an eye in lateral view	Eye width	Shape of posterior margin of an eye	Ventral margin of the head	Posteroventral part of the head	Apodeme depression on the head	Degree of depression of transversal furrow of the head	Shape of transversal furrow of the head	Ocelli	Postocular part of the head	Postocular enlargement of the head	Lateral processes on necklike part of the head	Length of anterior pronotal lobe of pronotum	Width of anterior pronotal lobe of pronotum in males	Collar of pronotum	Anterolateral angles of collar of pronotum	Sulci of anterior pronotal lobe	Shape and length of apodeme depression of anterior pronotal lobe	Anterior pronotal lobe spinelike processes	Shape of transversal furrow of the pronotum in the place of connection with latero-external sulci	Posterior pronotal lobe	Posterior margin of posterior pronotal lobe	Spinelike processes on postolateral angles of posterior pronotal lobe of pronotum	Stridulitrum	Prosternal process	Ridges of proepisternum and proepimeron	Posterior angles of dorsolateral part of metapleura	Metapleura \	Fore coxae \	Presence of fossula spongiosa on middle tibia	Length of fossula spongiosa on fore tibia	Presence of brachypteros females	Basal part of clavus	Depression on basal half of clavus	Width of clavus	Apical internal cell surface
ZM25_Sirthenea_africana	0	0	0	0	0	0	0	0	0	0	1	0	0	0	0	0	0	1	0	0	0	0	0	0	0	0	0	0	0	0	0	0	0	0	0	0	0	0	0	0	0	0	0	0	0	0	0	0	0
ZM26_Sirthenea_flaviceps	0	0	0	0	0	0	0	0	0	0	1	0	0	0	0	0	0	0	0	0	0	0	0	0	0	0	0	0	0	0	1	0	1	0	0	0	0	0	0	0	0	0	0	0	0	0	0	0	0
ZM27_Sirthenea_picescens	0	0	0	1	0	1	1	0	0	0	1	0	0	0	0	0	0	1	0	0	0	0	0	0	0	0	1	1	1	1	0	0	0	0	0	0	0	0	0	0	1	0	0	0	0	0	1	0	0
ZM28_Sirthenea_rodhaini	0	0	0	0	0	0	0	0	0	0	1	0	0	0	0	0	0	1	0	0	0	0	0	0	0	0	0	0	0	0	0	0	1	0	0	0	0	0	0	0	0	0	0	0	1	0	0	0	0
ZM29_Sirthenea_caiana	1	0	0	0	0	0	0	0	0	0	1	0	0	0	0	0	0	0	0	0	0	0	1	0	0	0	1	1	0	0	0	0	1	1	0	0	0	0	0	0	1	0	0	0	?	0	0	0	0
ZM12_Sirthenea_dimidiata	0	0	0	0	0	0	0	0	0	0	1	0	0	0	0	1	0	1	0	0	0	0	0	0	0	0	1	0	0	0	0	0	1	1	0	0	0	0	1	0	1	0	0	0	1	0	0	0	0
Sf16_Sirthenea_flavipes	0	0	0	0	0	0	0	0	0	0	1	0	0	0	0	0	0	1	0	0	0	0	0	0	0	0	0	0	0	0	0	0	0	1	0	0	0	0	0	0	0	0	0	0	0	0	0	0	0
ZM30_Sirthenea_kali	0	0	0	0	0	0	0	0	0	0	1	0	0	0	0	0	0	0	0	0	0	1	0	0	0	0	?	1	0	0	0	0	1	1	0	0	0	0	1	0	0	0	0	0	1	1	1	0	0
ZM31_Sirthenea_nigronitens	0	0	0	1	0	0	0	0	0	0	0	0	0	0	0	0	1	0	0	1	0	0	0	0	0	0	?	0	0	0	0	0	1	0	0	0	0	0	1	1	0	0	0	0	0	0	0	0	0
ZM19_Sirthenea_nitida	1	0	0	1	0	0	0	0	0	0	1	0	0	0	0	0	0	0	0	1	0	0	1	0	0	0	1	0	0	0	1	0	1	0	0	0	0	0	1	0	1	0	0	0	?	0	0	0	0
ZM13_Sirthenea_nigra	1	0	0	1	0	0	0	0	0	0	0	0	0	1	0	1	1	0	0	1	0	0	1	0	0	0	1	1	0	0	1	0	1	1	0	0	0	0	1	0	1	0	0	0	?	0	0	0	0
ZM15_Sirthenea_setosa	0	0	0	1	0	1	0	0	0	1	0	0	0	1	1	1	1	0	1	1	1	0	1	0	0	0	1	1	0	0	1	0	1	1	0	0	0	0	0	1	1	0	0	0	?	0	1	0	0
ZM32_Sirthenea_laevicollis	1	0	0	1	0	1	1	0	0	0	1	0	0	0	0	0	1	1	1	1	1	0	1	0	0	0	1	1	1	1	1	0	1	1	0	0	0	0	0	1	1	0	1	1	1	0	0	0	0
ZM14_Sirthenea_obscura	1	0	0	1	0	1	0	0	0	0	1	0	0	1	1	1	1	0	0	1	0	0	1	0	0	0	1	1	1	0	1	0	1	0	0	0	0	0	0	0	1	0	0	0	?	0	0	0	0
ZM41_Sirthenea_amazona	0	0	0	1	0	1	0	0	0	0	0	0	0	1	1	1	0	1	0	1	1	0	0	0	0	0	0	1	1	0	0	0	0	0	1	0	0	0	1	1	1	0	0	0	0	0	0	0	0
ZM33_Sirthenea_atra	1	0	0	1	0	1	0	0	0	0	0	0	0	0	1	0	0	1	0	1	1	0	0	0	0	0	0	1	1	0	1	0	0	0	0	0	0	0	1	1	1	0	0	0	0	0	1	0	0
ZM43_Sirthenea_dubia	1	0	0	1	0	0	0	0	0	0	0	0	0	0	1	0	0	1	0	1	1	0	0	0	0	0	0	1	1	0	1	0	1	0	0	0	0	0	1	1	1	0	0	0	0	1	0	0	0
ZM39_Sirthenea_ferdinandi	0	0	0	1	0	1	0	0	0	0	0	0	0	1	1	1	1	1	0	1	0	0	0	0	0	0	0	1	1	0	0	0	0	0	0	0	0	0	1	1	1	0	0	0	0	1	0	0	0
ZM42_Sirthenea_jamaicensis	1	0	0	1	0	0	1	0	0	0	0	0	0	1	1	0	0	1	0	0	0	0	1	1	0	0	?	1	1	0	0	0	1	0	0	0	0	0	1	0	1	0	0	1	1	0	0	0	0
ZM44_Sirthenea_ocularis	0	1	0	1	0	0	0	0	0	0	0	0	0	1	1	1	0	0	0	1	1	0	1	0	0	0	1	1	1	0	0	0	1	0	0	0	0	0	1	1	1	0	0	0	?	1	1	0	0
ZM34_Sirthenea_pedestris	1	0	0	1	0	1	0	0	0	0	0	0	0	0	1	1	1	0	0	1	1	0	1	0	0	0	1	1	0	0	0	0	1	0	0	0	0	0	1	1	1	0	0	0	0	1	1	0	0
ZM35_Sirthenea_peruviana	1	0	0	1	0	0	0	0	0	0	0	0	0	1	1	1	0	0	0	1	0	0	0	0	0	0	1	1	0	0	1	0	1	1	0	0	0	0	1	1	1	0	0	0	0	0	0	0	0
ZM40_Sirthenea_plagiata	1	0	0	1	0	0	0	0	0	0	1	0	0	1	1	1	0	1	0	1	1	0	1	0	0	0	1	1	0	0	0	0	1	0	0	0	0	0	1	1	1	0	0	0	0	1	0	0	0
ZM5_Sirthenea_stria	0	0	0	1	0	0	0	0	0	0	0	0	0	1	1	0	0	1	0	1	1	0	1	0	0	0	0	1	1	0	1	0	0	0	0	0	0	0	1	1	1	0	0	0	0	1	0	0	0
ZM45_Sirthenea_venezolana	1	0	0	1	0	0	0	0	0	0	1	0	0	1	1	1	0	0	0	1	0	0	0	0	0	0	1	1	1	0	1	0	1	1	0	0	0	0	1	1	1	0	0	0	0	1	0	0	0
ZM36_Sirthenea_vidua	1	0	0	1	0	1	0	0	0	0	1	0	0	0	0	0	0	1	0	1	1	0	0	0	0	0	?	1	1	0	0	0	0	1	0	0	0	0	0	1	1	0	0	1	1	1	0	0	0
ZM37_Sirthenea_vittata	1	0	0	1	0	1	0	0	0	0	1	0	0	1	1	1	0	0	0	1	1	0	1	0	0	0	1	1	0	0	0	0	0	0	0	0	0	0	0	1	1	0	0	0	0	1	0	0	0
ZM24_Androclus_granulatus	1	1	0	1	1	0	0	1	0	0	1	0	0	0	0	1	0	0	1	0	1	0	0	1	1	0	1	1	1	1	0	0	1	1	0	0	0	1	1	1	1	0	1	0	0	0	0	0	1
ZM6_Calistocoris_virgo	1	1	1	0	0	1	0	1	0	0	0	1	0	0	1	2	0	0	0	1	0	0	0	0	0	0	1	1	1	0	0	0	0	1	0	0	0	0	1	1	1	0	1	1	0	1	0	0	0
ZM49_Ectomocoris_ululans	1	1	0	0	0	1	1	1	0	1	1	0	0	0	1	1	0	1	1	1	0	0	1	0	0	0	1	1	1	1	0	0	0	0	0	0	0	0	0	1	1	0	1	1	1	0	0	1	1
ZM22_Peirates_strepitans	1	1	1	0	0	1	1	1	0	1	1	0	0	1	1	1	0	1	1	0	0	0	0	0	1	0	1	1	1	0	0	0	1	1	0	0	0	0	0	0	1	0	1	1	0	0	0	0	1
ZM58_Platymeris_rhadamanthus	1	1	1	0	1	0	1	1	1	0	0	1	1	1	0	1	1	0	0	1	1	0	1	0	0	1	0	1	1	1	0	1	0	0	0	1	1	1	0	2	0	1	1	0	0	0	0	0	1
[truncated: 15 more columns]
