# Supplementary material for: Genetic data of museum specimens allow for inferring evolutionary history of the cosmopolitan genus Sirthenea (Heteroptera: Reduviidae)
Source: PeerJ. 2019 Apr 10;7:e6640. doi: 10.7717/peerj.6640 (PMC6462186; doi:10.7717/peerj.6640)
Supplement: Supplemental Information 4 [file peerj-07-6640-s004.fasta]

>MH925974
CCTGTCGGTGTAACTGGCATGTCGCGGCATGTCCTGTCGGTGGTAATCGGAACTCCCGGTACTGTTTAGGCTTAATTGCCAAAGCATGCACCGAGTGTATTCCCGTTTACCGATCTCTCCTACTTCGGTGCTCTTAAACGAGTGTCGAGGTAGGCCGACACGTTCACTTTGAACAAATTAGAGTGCTTAAAGCAGGCTAAAATCTCTGCCTGAATAGTGGTGCATGGAATGATAAAACAGGACCTCTGTTCTATTTTATTGGTTTTAGGAATATGAGGTAATGATCAATGTGGACAGGCGGGGGCATTCGTATTGCGACGTTAGAGGTGAAATTCTTGGATCGTCGCAAGACGCACTAGAGCGAAAGCATTTGCCAAGTATGTCTTAATTGATCAAGAACGAAAGTTAGAGGTTCGAAGGCGATCAGATACCGCCCTAGTTCTAACCATAAACGATGCCAGCCAGCAAA
>MH925975
CCTGTCGGTGTAACTGGCATGTCGCGGCATGTCCTGTCGGTGGTGAACGGGATATACGCTGCTGCTTAGGCTTTACTGCCGAAGCATGTACCGTGTGTATTTCCGTTCGCCGATCTCTCCTACTCCGGTGCTCTTAAACGAGTGTCGAGGTAGGCCGACACGTTCACTTTGAACAAATTAGAGTGCTTAAAGCAGGCTGAAATATCTGCCTGAATAGTGGTGCATGGAATGATAAAACAGGACCTCGGTTCTATTTTGTTGGTTTTAGGAATATGAGGTAATGATCAATGTGGACTGGCGGGGGCATTCGTATTGCGACGTTAGAGGTGAAATTCTTGGATCGTCGCAAGACGCACTAGAGCGAAAGCATTTGCCAAGTATGTCTTAATTGATCAAGAACGAAAGTTAGAGGTTCGAAGGCGATCAGATACCGCCCTAGTTCTAACCATAAACGATGCCAGCCAGCAAA
>MH925976
CCTTCGGGTGTAACTTGCCTTTCCGGGCCTTTCCCTTCGGTGGGGAACGGGAATTCCCGGGCCGCTTAAGGTTTCCTGCGAAGCATTGTGCCGTGGGTATTTCCGTTCGCCGATCTCTCTTACTCCGGTGCTCTAAACCGAGTGTCGAGGTAGGCCCACACCTTTCCTTTGAACAAATTAGAGTCCTTAAAGCAGGCTGAAATATCTGCCTGAATAGTGGTGCATGGAATGATAAAACAGGACCTCGGTTCAATTTTGTTGGTTTTAGGAATATGAGGTAATGATCAATGTGGACTGGCGGGGGCATTCGTATTGCGACGTTAGAGGTGAAATTCTTGGATCGTCGCAAGACGCACTAGAGCGAAAGCATTTGCCAAGTATGTCTTAATTGATCAAGAACGAAAGTTAGAGGTTCGAAGGCGATCAGATACCGCCCTAGTTCTAACCATAAACGATGCCAGCCAGCAAA
>MH925978
CCTGTCGGTGTAACTGGCATGTCGCGGCATGTCCTGTCGGTGGTAATCGGAACTCCCGGTACTGTTTAGGCTTAATTGCCAAAGCATGCATCGAGTGTATTCCCGTTTACCGATCTCTCCTACTTCGGTGCTCTTAAACGAGTGTCGAGGTAGGCCGACACGTTCACTTTGAACAAATTAGAGTGCTTAAAGCAGGCTAAAATCTCTGCCTGAATAGTGGTGCATGGAATGATAAAACAGGACCTCTGTTCTATTTTATTGGTTTTAGGAATATGAGGTAATGATCAATGTGGACAGGCGGGGGCATTCGTATTGCGACGTTAGAGGTGAAATTCTTGGATCGTCGCAAGACGCACTAGAGCGAAAGCATTTGCCAAGTATGTCTTAATTGATCAAGAACGAAAGTTAGAGGTTCGAAGGCGATCAGATACCGCCCTAGTTCTAACCATAAACGATCCCAGCCAGCAAA
>MH925979
CCTGTCGGTGTAACTGGCATGTCGCGGCATGTCCTGTCGGTGGTAATCGGAACTCCCGGTACTGTTTAGGCTTAATTGCCAAAGCATGCATCGGGTGTATTCCCGTTTACCGATCTCTCCTACTTCGGTGCTCTTAAACGAGTGTCGAGGTAGGCCGACACGTTCACTTTGAACAAATTAGAGTGCTTAAAGCAGGCTAAAATCTCTGCCTGAATAGTGGTGCATGGAATGATAAAACAGGACCTCTGTTCTATTTTATTGGTTTTAGGAATATGAGGTAATGATCAATGTGGACAGGCGGGGGCATTCGTATTGCGACGTTAGAGGTGAAATTCTTGGATCGTCGCAAGACGCACTAGAGCGAAAGCATTTGCCAAGTATGTCTTAATTGATCAAGAACGAAAGTTAGAGGTTCGAAGGCGATCAGATACCGCCCTAGTTCTAACCATAAACGATGCCAGCCAGCAAA
>MH925980
CCTGTCGGTGTATCTGGCATGTCTCGGCACGTCCTGTCGGGGGTAATCGGAACTCCCGGTACTGTTTAGGCTTAATTGCCAAAGCATGCATCGAGTGTATTTCCGTTTACCGATCTCTCCTACTTCGGTGCTCTTAAACGAGTGTCGAGGTAGGCCGACACGTTCACTTTGAACAAATTAGAGTGCTTAAAGCAGGCTAAAATCTCTGCCTGAATAGTGGTGCATGGAATGATAAAACAGGACCTCTGTTCTATTTTATTGGTTTTAGGAATATGAGGTAATGATCAATGTGGACTGGCGGGGGCATTCGTATTGCGACGTTAGAGGTGAAATTCTTGGATCGTCGCAAGACGCACTAGAGCGAAAGCATTTGCCAAGTATGTCTTAATTGATCAAGAACGAAAGTTAGAGGTTCGAAGGCGATCAGATACCGCCCTAGTTCTAACCATAAACGATGCCAGCCAGCAAA
>MH925981
CCTGTCGGTGTAACTGGCATGTCGCGGCATGTCCTGTCGGTGGTGAGCGGGATTCCCGGTGCAGCGTAGGCTTTATAGCCGAAGCTTGTGCCGTGTGAAGTTCCGTTTGCCGATCTCTCCTACTCCGGTGCTCTTAAACGAGTGTCGAGGTAGGCCGACACGTTCACTTTGAACAAATTAGAGTGCTTAAAGCAGGCTGAAATATCTGCCTGAATAGTGGTGCATGGAATGATAAAATAGGACCTCGGTTCTATTTTGTTGGTTTTAGGAATGTGAGGTAATGATCAATGTGGACTGGCGGGGGCATTCGTATTGCGACGTTAGAGGTGAAATTCTTGGATCGTCGCAAGACGCACTAGAGCGAAAGCATTTGCCAAGTATGTCTTAATTGATCAAGAACGAAAGTTAGAGGTTCGAAGGCGATCAGATACCGCCCTAGTTCTAACCATAAACGATGCCAGCCAGCAAA
>MH925983
CCTGTCGGTGTAACTGGCATGTCGCGGCATGTCCTGTCGGTGGTAATCGGAACTCCCGGTACTGTTTAGGCTTAATTGCCAAAGCATGCATCGAGTGTATTCCCGTTTACCGATCTCTCCTACTTCGGTGCTCTTAAACGAGTGTCGAGGTAGGCCGACACGTTCACTTTGAACAAATTAGAGTGCTTAAAGCAGGCTAAAATCTCTGCCTGAATAGTGGTGCATGGAATGATAAAACAGGACCTCTGTTCTATTTTATTGGTTTTAGGAATATGAGGTAATGATCAATGTGGACAGGCGGGGGCATTCGTATTGCGACGTTAGAGGTGAAATTCTTGGATCGTCGCAAGACGCACTAGAGCGAAAGCATTTGCCAAGTATGTCTTAATTGATCAAGAACGAAAGTTAGAGGTTCGAAGGCGATCAGATACCGCCCTAGTTCTAACCATAAACGATGCCAGCCAGCAAA
>MH925985
CCTGTCGGTGTAACTGGCATGTCGCGGCATGTCCTGTCGGTGGTGAGCGGGATTCCCGGTGCAGCGTAGGCTTTATAGCCGAAGCTTGTGCCGTGTGAAGTTCCGTTTGCCGATCTCTCCTACTCCGGTGCTCTTAAACGAGTGTCGAGGTAGGCCGACACGTTCACTTTGAACAAATTAGAGTGCTTAAAGCAGGCTGAAATATCTGCCTGAATAGTGGTGCATGGAATGATAAAATAGGACCTCGGTTCTATTTTGTTGGTTTTAGGAATGTGAGGTAATGATCAATGTGGACTGGCGGGGGCATTCGTATTGCGACGTTAGAGGTGAAATTCTTGGATCGTCGCAAGACGCACTAGAGCGAAAGCATTTGCCAAGTATGTCTTAATTGATCAAGAACGAAAGTTAGAGGTTCGAAGGCGATCAGATACCGCCCTAGTTCTAACCATAAACGATGCCAGCCAGCAAA
>MH925986
CCTGTCGGTGTAACTGGCATGTCGCGGCATGTCCTGTCGGTGGTGAGCGGGATTCCCGGTGCAGCGTAGGCTTTATAGCCGAAGCTTGTGCCGTGTGAAGTTCCGTTTGCCGATCTCTCCTACTCCGGTGCTCTTAAACGAGTGTCGAGGTAGGCCGACACGTTCACTTTGAACAAATTAGAGTGCTTAAAGCAGGCTGAAATATCTGCCTGAATAGTGGTGCATGGAATGATAAAATAGGACCTCGGTTCTATTTTGTTGGTTTTAGGAATGTGAGGTAATGATCAATGTGGACTGGCGGGGGCATTCGTATTGCGACGTTAGAGGTGAAATTCTTGGATCGTCGCAAGACGCACTAGAGCGAAAGCATTTGCCAAGTATGTCTTAATTGATCAAGAACGAAAGTTAGAGGTTCGAAGGCGATCAGATACCGCCCTAGTTCTAACCATAAACGATGCCAGCCAGCAAA
>MH925987
CCTGTCGGTGTAACTGGCATGTCGCGGCATGTCCTGTCGGTGGTGAGCGGGATTCCCGGTGCAGCGTAGGCTTTATAGCCGAAGCTTGTGCCGTGTGAAGTTCCGTTTGCCGATCTCTCCTACTCCGGTGCTCTTAAACGAGTGTCGAGGTAGGCCGACACGTTCACTTTGAACAAATTAGAGTGCTTAAAGCAGGCTGAAATATCTGCCTGAATAGTGGTGCATGGAATGATAAAATAGGACCTCGGTTCTATTTTGTTGGTTTTAGGAATGTGAGGTAATGATCAATGTGGACTGGCGGGGGCATTCGTATTGCGACGTTAGAGGTGAAATTCTTGGATCGTCGCAAGACGCACTAAAGCGAAAGCATTTGCCAAGTATGTCTTAATTGATCAAGAACGAAAGTTAGAGGTTCGAAGGCGATCAGATACCGCCCTAGTTCTAACCATAAACGATGCCAGCCAGCAAA
>MH925988
CCTGTCGGTGTAACTGGCATGTCGCGGCATGTCCTGTCGGTGGTAATCGGGACTCCCGGTACTGTTTAGGCTTAATTGCCAAAGCATGCACCGAGTGTATTCCCGTTTACCGATCTCTCCTACTTCGGTGCTCTTAAACGAGTGTCGAGGTAGGCCGACACGTTCACTTTGAACAAATTAGAGTGCTTAAAGCAGGCTAAAATCTCTGCCTGAATAGTGGTGCATGGAATGATAAAACAGGACCTCTGTTCTATTTTATTGGTTTTAGGAATATGAGGTAATGATCAATGTGGACAGGCGGGGGCATTCGTATTGCGACGTTAGAGGTGAAATTCTTGGATCGTCGCAAGACGCACTAGAGCGAAAGCATTTGCCAAGTATGTCTTAATTGATCAAGAACGAAAGTTAGAGGTTCGAAGGCGATCAGATACCGCCCTAGTTCTAACCATAAACGATGCCAGCCAGCGAA
>MH925989
CCTGTCGGTGTAACTGGCATGTCGCGGCATGTCCTGTCGGTGGTAATCGGGATGCCCGGTTATGTCTAGGCTTAATTGCCGAAGCATGTACCGTGTGTGTTTCCGTTTACCGATCTCTCCTACTCCGGTGCTCTTAAACGAGTGTCGAGGTAGGCCGACACGTTCACTTTGAACAAATTAGAGTGCTTAAAGCAGGCTGAAATATCTGCCTGAATAGTGGTGCATGGAATGATAAAACAGGACCTCGGTTCTATTTTGTTGGTTTTAGGAATAAGAGGTAATGATCAATGTGGACTGGCGGGGGCATTCGTATTGCGACGTTAGAGGTGAAATTCTTGGATCGTCGCAAGACGCACTAGAGCGAAAGCATTTGCCAAGTATGTCTTAATTGATCAAGAACGAAAGTTAGAGGTTCGAAGGCGATCAGATACCGCCCTAGTTCTAACCATAAACGATGCCAGCCAGCAAA
>MH925990
CCTGTCGGTGTATATGTCATGTCTCGCCATGTCCTGTCGGTGGTAATCGGAACTCCCGGTACTGTTTAGGCTTAATTGCCAAAGCATGCATCGAGTGTATTTCCGTTTGCCGATCTCTCCTACTTCGGTGCTCTTAAACGAGTGTCGAGGTAGGCCGACACGTTCACTTTGAACAAATTAGAGTGCTTAAAGCAGGCTAAAATCTCTGCCTGAATAGTGGCGCATGGAATGATAAAACAGGACCTCTGCTCTATTTTATTGGTTTTAGGAATATGAGGTAATGATCTGTGTGGACAGGCGGGGGCATTCGTATTGCGACGTTAGAGGTGAAATTCTTGGATCGTCGCAAGACGCACTAGAGCGAAAGCATTTGCCAAGTATGTCTTAATTGATCAAGAACGAAAGTTAGAGGTTCGAAGGCGATCATATACCGCCCTAGTTCTAACCATAAACGATGCCCGCCAGCAAA
>MH925991
CCTGTCGGTGTAACTGGCATGTCGCGGCATGTCCTGTCGGTGGTAATCGGAACTCCCGGTACTGTTTAGGCTTAATTGCCAAAGCATGCACCGAGTGTATTCCCGTTTACCGATCTCTCCTACTTCGGTGCTCTTAAACGAGTGTCGAGGTAGGCCGACACGTTCACTTTGAACAAATTAGAGTGCTTAAAGCAGGCTAAAATCTCTGCCTGAATAGTGGTGCATGGAATGATAAAACAGGACCTCTGTTCTATTTTATTGGTTTTAGGAATATGAGGTAATGATCAATGTGGACAGGCGGGGGCATTCGTATTGCGACGTTAGAGGTGAAATTCTTGGATCGTCGCAAGACGCACTAGAGCGAAAGCATTTGCCAAGTATGTCTTAATTGATCAAGAACGAAAGTTAGAGGTTCGAAAGCGATCAGATACCGCCCTAGTTCTAACCATAAACGATGCCAGCCAGCAAA
>MH925992
CCTGTCGGTGTAACTGACATCTCGCGACATCCCCTCTCGGTGGTGAGCGGAATTCCCGGTACTGTTTAGGCTTAACTGTCGAAGCATGTATCGAGTGTATTTCCGTTTGCCGATCTCTCCTACTTCGGTGCTCTTAAACGAGTGTCGAGGTAGGCCGACACGTTCACTTTGAACAAATTAGAGTGCTTAAAGCAGGCTGAAATATCTGCCTGAATAGTGGTGCATGGAATGATAAAACAGGACCTCGGTTCTATTTTGTTGGTTTTAGGAATATGAGGTAATGATCAATGTGGACTGGCGGGGGCATTCGTATTGCGACGTTAGAGGTGAAATTCTTGGATCGTCGCAAGACGCACTAGAGCGAAAGCATTTGCCAAGTATGTCTTAATTGATCAAGAACGAAAGTTAGAGGTTCGAAGGCGATCAGATACCGCCCTAGTTCTAACCATAAACGATGCCAGCCAGCAAA
>MH925993
CCTGTCGGTGTAACTGGCATGTCGCGGCATGTCCTGTCGGTGGTGAGCGGGATTCCCGGTGCAGCGTAGGCTTTATAGCCGAAGCTTGTGCCGTGTGAAGTTCCGTTTGCCGATCTCTCCTACTCCGGTGCTCTTAAACGAGTGTCGAGGTAGGCCGACACGTTCACTTTGAACAAATTAGAGTGCTTAAAGCAGGCTGAAATATCTGCCTGAATAGTGGTGCATGGAATGATAAAATAGGACCTCGGTTCTATTTTGTTGGTTTTAGGAATGTGAGGTAATGATCAATGTGGACTGGCGGGGGCATTCGTATTGCGACGTTAGAGGTGAAATTCTTGGATCGTCGCAAGACGCACTAGAGCGAAAGCATTTGCCAAGTATGTCTTAATTGATCAAGAACGAAAGTTAGAGGTTCGAAGGCGATCAGATACCGCCCTAGTTCTAACCATAAACGATGCCAGCCAGCAAA
>MH925994
CCTGTCGGTGTAACTGGCATGTCGCGACATGTCCTGTCGGTGGTGAGCGGGATTCCCGGTACTGTTTAGGCTTAACTGTCGAAGCATGTACCGAGTGTTTTTCCGTTTGCCGATCTCTCCTACTTCGGTGCTCTTAAACGAGTGTCGAGGTAGGCCGACACGTTCACTTTGAACAAATTAGAGTGCTTAAAGCAGGCTGAAATATCTGCCTGAATAGTGGTGCATGGAATGATAAAACAGGACCTCGGTTCTATTTTGTTGGTTTTAGGAATATGAGGTAATGATCAATGTGGACTGGCGGGGGCATTCGTATTGCGACGTTAGAGGTGAAATTCTTGGATCGTCGCAAGACGCACTAGAGCGAAAGCATTTGCCAAGTATGTCTTATTTGATCAAGAACGAAAGTTAGAGGTTCGAAGGCGATCACATACCGCCCTAGTTCTATCCATAAACGATGCCAGCCAGAAAA
>MH925995
CCTGTCGGTGTATATGGCACATCTCGCGACGTCCCCTCGCTGGTAATCGGAACTCCCGGTACTGTTTAGGCTTAATTGCCAAAGCATGCATCGAGTGTATTTCCGTTTACCGATCTCTCCTACTTCGGTGCTCTTAAACGAGTGTCGAGGTAGGCCGACACGTTCACTTTGAACAAATTAGAGTGCTTAAAGCAGGCTAAAATCTCTGCCTGAATAGTGGTGCATGGAATGATAAAACAGGACCTCTGTTCTATTTTATTGGTTTTAGGAATATGAGGTAATGATCAATGTGGACAGGCGGGGGCATTCGTATTGCGACGTTAGAGGTGAAATTCTTGGATCGTCGCAAGACGCACTAGAGCGAAAGCATTTGCCAAGTATGTCTTAATTGATCAAGAACGAAAGTTAGAGGTTCAAAGGAGATCATATACCGCCCTAGTTCTAACCATAAACGATGCCAGCCAACAAA
>MH925996
CCTCTCGGTGTATGTGACATCTCGCGACATCCCCTCGCGGGGGTTAGCGGAATTCCCGGTACTGTTTAGGCTTAATCGCCGAAGCATGGACCGAGTGTATTTCCGTTTGCCGATCTCTCCTACTCCGGTGCTCTTAAACGAGTGTCGAGGTAGGCCGACACGTTCACTTTGAACAAATTAGAGTGCTTAAAGCAGGCTGAAATATCTGCCTGAATAGTGGTGCATGGAATGATAAAACAGGACCTCGGTTCTATTTTGTTGGTTTTAGGAATATGAGGTAATGATCAATGTGGACAGGCGGGGGCATTCGTATTGCGACGTTAGAGGTGAAATTCTTGGATCGTCGCAAGACGCACTAGAGCGAAAGCATTTGCCAAGTATGTCTTAATTGATCAAGAACGAAAGATAGAGGTTCGAAGGCGATAACATACCGCCCTATATCTAACCATAAACGATGCCCGCCAGCAAA
>MH925997
CCTGTCGGTGTATCTGACATGTCGCCACATGTCCTCTCGGTGGTTAAGGGAATTCCCGGTACTGTTTAGGCTTAACTGCCGAAGCATGTACCGAGTGTATTTCCGTTTGCCGATCTCTCCTACTTCGGTGCTCTTAAACGAGTGTCGAGGTAGGCCGACACGTTCACTTTGAACAAATTAGAGTGCTTAAAGCAGGCTGAAATATCTGCCTGAATAGTGGTGCATGGAATGATAAAACAGGACCTCTGTTCTATTTTGTTGGTTTTAGGAATATGAGGTAATGATCAATGTGGACAGGCGGGGGCATTCGTATTGCGACGTTAGAGGTGAAATTCTTGGATCGTCGCAAGACGCACTAGAGCGAAAGCATTTGCCAAGTATGTCTTAATTGATCAAGAACGAAAGTTAGAGCTTCGCAGGCGATCAGATGGGTACGTGGTTCTAACCATAAACGATGCCAGCCAGCAAA
>MH925998
CCTGTCGGTGTAACTGGCATGTCGCGGCATGTCCTGTCGGTGGTGAACGGGATACACGCTTCTGCTTAGGCTTTACTGCCGAAGCATGTACCGTGTGTATTTCCGTTTGCCGATCTCTCCTACTCCGGTGCTCTTAAACGAGTGTCGAGGTAGGCCGACACATTCACTTTGAACAAATTAGAGTGCTTAAAGCAGGCTGAAATATCTGCCTGAATAGTGGTGCATGGAATGATAAAACAGGACCTCGGTTCTATTTTGTTGGTTTTAGGAATATGAGGTAATGATCAATGTGGACTGGCGGGGGCATTCGTATTGCGACGTTAGAGGTGAAATTCTTGGATCGTCGCAAGACGCACTAGAGCGAAAGCATTTGCCAAGTATGTCTTAATTGATCAAGAACGAAAGTTAGAGGTTCGAAGGCGATCAGATACCGCCCTAGTTCTAACCATAAACGATGCCAGCCAGGGAA
>MH925999
CCTGTCGGTGTAATTGGCATGTCGCGGCATGTCCTGTCGGTGGTGAGCGGGATTCCCGGTGCAGCGTAGGCTTTATAGCCGAAGCTTGTGCCGTGTGAAGTACCGTTTGCCGATCTCTCCTACTCCGGTGCTCTTAAACGAGTGTCGAGGTAGGCCGACACGTTCACTTTGAACAAATTAGAGTGCTTAAAGCAGGCTGAAATATCTGCCTGAATAGTGGTGCATGGAATGATAAAATAGGACCTCGGTTCTATTTTGTTGGTTTTAGGAATGTGAGGTAATGATCAATGTGGACTGGCGGGGGCATTCGTATTGCGACGTTAGAGGTGAAATTCTTGGATCGTCGCAAGACGCACTAAAGCGAAAGCATTTGCCAAGTATGTCTTAATTGATCAAGAACGAAAGTTAGAGGTTCGAAGGCGATCAGATACCGCCCTAGTTCTAACCATAAACGATGCCAGCCAGCAAA
>MH926000
CCTGTCGGTGTAACTGGCATGTCGCGGCATGTCCTGTCGGTGGTGAGCGGGATTCCCGGTGCAGCGTAGGCTTTTATGTCCGAACCTTTGCCGTGGGTAATTCCGTTTGCCGATCTCTCCTACTCCGGTGCTCTTAAACGAGTGTCGAGGTAGGCCGACACGTTCACTTTGAACAAATTAGAGTGCTTAAAGCAGGCTGAAATATCTGCCTGAATAGTGGTGCATGGAATGATAAAATAGGACCTCGGTTCTATTTTGTTGGTTTTAGGAATATGAGGTAATGATCAATGTGGACTGGCGGGGGCATTCGTATTGCGACGTTAGAGGTGAAATTCTTGGATCGTCGCAAGACGCACTAGAGCGAAAGCATTTGCCAAGTATGTCTTAATTGATCAAGAACGAAAGTTAGAGGTTCGAAGGCGATCAGATACCGCCCTAGTTCTAACCATAAACGATGCCAGCCAGCAAA
>MH926001
CCTGTCGGTGTAACTGGCATGTCGCGGCATGTCCTGTCGGTGGTGAACGGGATATACCCTGCTGCTTAGGCTTTACTGCCGAAGCATGTACCGTGTGTATTTCCGTTCGCCGATCTCTCCTACTCCGGTGCTCTTAAACGAGTGTCGAGGTAGGCCGACACGTTCACTTTGAACAAATTAGAGTGCTTAAAGCAGGCTGAAATATCTGCCTGAATAGTGGTGCATGGAATGATAAAACAGGACCTCGGTTCTATTTTGTTGGTTTTAGGAATATGAGGTAATGATCAATGTGGACTGGCGGGGGCATTCGTATTGCGACGTTAGAGGTGAAATTCTTGGATCGTCGCAAGACGCACTAGAGCGAAAGCATTTGCCAAGTATGTCTTAATTGATCAAGAACGAAAGTTAGAGGTTCGAAGGCGATCAGATACCGCCCTAGTTCTAACCATAAACGATGCCAGCCAGCAAA
>MH926002
CCTGTCGGTGTAACTGGCATGTCGCGGCATGTCCTGTCGGTGGTGAACGGGATATACGCTGCTGCTTAGGCTTTACTGCCGAAGCATGTACCGTGTGTATTTCCGTTCGCCGATCTCTCCTACTCCGGTGCTCTTAAACGAGTGTCGAGGTAGGCCGACACGTTCACTTTGAACAAATTAGAGTGCTTAAAGCAGGCTGAAATATCTGCCTGAATAGTGGTGCATGGAATGATAAAACAGGACCTCGGTTCTATTTTGTTGGTTTTAGGAATATGAGGTAATGATCAATGTGGACTGGCGGGGGCATTCGTATTGCGACGTTAGAGGTGAAATTCTTGGATCGTCGCAAGACGCACTAGAGCGAAAGCATTTGCCAAGTATGTCTTAATTGATCAAGAACGAAAGTTAGAGGTTCGAAGGCGATCAGATACCGCCCTAGTTCTAACCATAAACGATGCCAGCCAGCAAA
>MH926003
CCTGTCGGTGTAACTGGCATGTCGCGGCATGTCCTGTCGGTGGTGAGCGGGATTCCCGGTGCAGCGTAGGCTTTATAGCCGAACCTTGTCCCGTGGGAAGTTCCGTTTGCCGATCTCTCCTACTCCGGTGCTCTTAAACGAGTGTCGAGGTAGGCCGACACGTTCACTTTGAACAAATTAGAGTGCTTAAAGCAGGCTGAAATATCTGCCTGAATAGTGGTGCATGGAATGATAAAATAGGACCTCGGGTCTATTTTGTTGGTTTTAGGAATATGAGGTAATGATCAATGTGGACTGGCGGGGGCATTCGTATTGCGACGTTAGAGGTGAAATTCTTGGATCGTCGCAAGACGCACTAAAGCGAAAGCATTTGCCAAGTATGTCTTAATTGATCAAGAACGAAAGTTAGAGGTTCGAAGGCGATCAGATACCGCCCTAGTTCTAACCATAAACGATGCCAGCCAGCAAA
>MH926004
CCTGTCGGTGTAACTGGCATGTCGCGGCATGTCCTGTCGGTGGTGAGCGGGATTCCCGGTGCAGCGTAGGCTTTATAGCCGAAGCTTTGCGCCGAGTGAATTCCGTTTGCCGATCTCTCCTACTCCGGTGCTCTTAAACGAGTGTCGAGGTAGGCCGACACGTTCACTTTGAACAAATTAGAGTGCTTAAAGCAGGCTGAAATATCTGCCTGAATAGTGGGGCGTGGAATGATAAAATAGGACCTCGGTTCTATTTTGTTGGTTTTAGGAATATGAGGTAATGATCAATGTGGACTGGCGGGGGCATTCGTATTGCGACGTTAGAGGTGAAATTCTTGGATCGTCGCAAGACGCACTAGAGCGAAAGCATTTGCCAAGTATGTCTTAATTGATCAAGAACGAAAGTTAGAGGTTCGAAGGCGATCAGATACCGCCCTAGTTCTAACCATAAACGATGCCAGCCAGCAAA
>MH926005
CCTGTCGGTGTAACTGGCATGTCGCGGCATGTCCTGTCGGTGGTGAGCGGGATTCCCGGTGCAGCGTAGGCTTTATAGCCGAAGCTTGTGCCGTGTGAAGTTCCGTTTGCCGATCTCTCCTACTCCGGTGCTCTTAAACGAGTGTCGAGGTAGGCCGACACGTTCACTTTGAACAAATTAGAGTGCTTAAAGCAGGCTGAAATATCTGCCTGAATAGTGGTGCATGGAATGATAAAATAGGACCTCGGTTCTATTTTGTTGGTTTTAGGAATATGAGGTAATGATCAATGTGGACTGGCGGGGGCATTCGTATTGCGACGTTAGAGGTGAAATTCTTGGATCGTCGCAAGACGCACTAGAGCGAAAGCATTTGCCAAGTATGTCTTAATTGATCAAGAACGAAAGTTAGAGGTTCGAAGGCCACCAGATACCGCCCTAGTTCTAACCATAAACGATGCCAGCCAGCAAA
>MH926006
CCTGTCGGTGTAACTGGCATGTCGCGGCATGTCCTGTCGGTGGTGAACGGGATATACGCTGCTGCTTAGGCTTTACTGCCGAAGCATGTACCGTGTGTATTTCCGTTCGCCGATCTCTCCTACTCCGGTGCTCTTAAACGAGTGTCGAGGTAGGCCGACACGTTCACTTTGAACAAATTAGAGTGCTTAAAGCAGGCTGAAATATCTGCCTGAATAGTGGTGCATGGAATGATAAAACAGGACCTCGGTTCTATTTTGTTGGTTTTAGGAATATGAGGTAATGATCAATGTGGACTGGCGGGGGCATTCGTATTGCGACGTTAGAGGTGAAATTCTTGGATCGTCGCAAGACGCACTAGAGCGAAAGCATTTGCCAAGTATGTCTTAATTGATCAAGAACGAAAGTTAGAGGTTCGAAGGCGATCAGATACCGCCCTAGTTCTAACCATAAACGATGCCAGCCAGCAAA
>MH926010
CCTGTCGGTGTAACTGGCATGTCGCGGCATGTCCTGTCGGTGGTGAACGGGATCCCCGGTGCTGTTTAGGCTTAATTGCCGAAGCATGTACCGTGTGTGTTTCCGTTTGCCGATCTCTCCTACTTCGGTGCTCTTAAACGAGTGTCGAAGTAGGCCGACACTATCACTTTGAACAAATTAGAGTGCTTAAAGCAGGCTGAAATATCTGCCTGAATAGTGGTGCATGGAATGATAAAATAGGACCTCGGTTCTATTTTGTTGGTTTTAGGAATATGAGGTAATGATCAATGTGGACTGGCGGGGGCATTCGTATTGCGACGTTAGAGGTGAAATTCTTGGATCGTCGCAAGACGCACTAGAGCGAAAGCATTTGCCAAGTATGTCTTAATTGATCAAGAACGAAAGTTAGAGGTTCGAAGGCGATCAGATACCGCCCTAGTTCTAACCATAAACGATGCCAGCCAGCAAA
>MH926011
CCTGTCGGTGTAACTGGCATGTCGCGGCATGTCCTGTCGGTGGTGAGCGGGATTCCCGGTGCAGCGTAGGCTTTTATAGCCGAAGCTTGTGCCGTGTGAAGTCCGTTTGCCGATCTCTCCTACTCCGGTGCTCTTAAACGAGTGTCGAGGTAGGCCGACACGTTCACTTTGAACAAATTAGAGTGCTTAAAGCAGGCTGAAATATCTGCCTGAATAGTGGTGCATGGAATGATAAAATAGGACCTCGGTTCTATTTTGTTGGTTTTAGGAATGTGAGGTAATGATCAATGTGGACTGGCGGGGGCATTCGTATTGCGACGTTAGAGGTGAAATTCTTGGATCGTCGCAAGACGCACTAAAGCGAAAGCATTTGCCAAGTATGTCTTAATTGATCAAGAACGAAAGTTAGAGGTTCGAAGGCGATCAGATACCGCCCTAGTTCTAACCATAAACGATGCCAGCCAGAGA
