# Supplementary material for: Genetic data of museum specimens allow for inferring evolutionary history of the cosmopolitan genus Sirthenea (Heteroptera: Reduviidae)
Source: PeerJ. 2019 Apr 10;7:e6640. doi: 10.7717/peerj.6640 (PMC6462186; doi:10.7717/peerj.6640)
Supplement: Supplemental Information 5 [file peerj-07-6640-s005.fasta]

>MH894352
CAACATTTATTTTGATTTTTTGGACATCCCGAAGTTTATATTTTAATTCTACCCGGATTTGGACTAATTTCCCATATTATTGCTATAGAAACTGGAAAGAATGAACCATTTGGAACATTAGGTATAATTTATGCAATATCAGCAATTGGTCTTTTAGGATTTATTGTATGAGCTCACCATATATTTACAGTAGGGATAGATGTTGATACCCGAGCATATTTTACTTCAGCCACTATAATTATCGCTGTCCCCACAGGGATTAAGGTTTTTAGATGGCTAGCCACATTACACGGAAGAAAAATCAACTGATCCCCTAGAATTTTATGAGCCTTAGGATTTGTTTTCCTTTTTACTATCGGAGGATTAACCGGAGTAATTTTAGCTAATTCATCAATTGATATTACATTACATGATACATATTATGTAGTTGCTCATTTCCACTATGTTTTATCAATAGGAGCAGTATTCG
>MH894353
CAACATTTATTTTGATTTTTTGGGCACCCTGAAGTTTACATTTTAATTTTACCAGGATTTGGATTAATTTCACATATTATTGCTATAGAAACAGGAAAAAGAGAAACATTTGGATCGCTTGGAATAATTTATGCAATATTAGCTATTGGTTTATTAGGATTCATTGTATGAGCCCACCATATATTTACTGTAGGAATAGATGTAGATACACGAGCATACTTCACCTCAGCTACTATAATCATTGCTGTCCCCACAGGAGTCAAAATATTTAGATGACTAGCCACACTCCACGGAAGCAATATCAAATGATCTGCTGCAGTGCTCTGAGCCCTAGGATTCATTTTTCTTTTCACCGTAGGAGGCCTGACTGGAATTGTATTAGCAAACTCATCACTAGACATCGCACTACACGACACGTACTACGTTGTAGCCCACTTCCACTATGTCCTATCAATAGGAGCAGTATTCG
>MH894355
CAACATTTATTTTGATTTTTTGGACATCCTGAAGTATACATTTTAATTCTACCAGGATTTGGTCTTATCTCACATATTATCGCTATAGAGACTGGAAAAAATGAACCCTTTGGAACACTAGGAATAATCTATGCTATACTAGCAATTGGACTTTTGGGATTTATTGTGTGAGCACATCACATATTTACAGTAGGAATAGATGTGGATACTCGAGCATATTTTACCTCAGCCACAATAATTATTGCTGTACCCACTGGTATCAAGATCTTCAGATGATTAGCTACCCTCCATGGTAGAAACATCTCATGATCTCCTAGAATTATATGAGCCTTAGGATTTGTATTTCTATTCACAATTGGTGGATTGACAGGAGTGATCTTAGCCAATTCAGCAATTGATATTGCTTTACACGACACTTATTATGTAGTTGCACACTTCCACTATGTATTATCAATAGGAGCAGTATTCG
>MH894356
CAACATTTATTTTGATTTTTTGGGCACCCTGAAGTATACATTCTTATTTTACCAGGATTTGGGCTAATCTCACATATTATTGCAATAGAGACTGGAAAAAATGAACCATTTGGAGTTCTAGGAATAATTTATGCTATATTAGCAATTGGGTTATTAGGATTCATTGTTTGAGCACATCATATATTTACAGTTGGGATAGATGTAGATACTCGAGCTTACTTCACTTCAGCTACTATAATTATTGCTGTACCAACAGGAATTAAGATCTTTAGATGATTAGCTACTCTCCATGGAAGAAATATAACATGATCCCCTAGAATTATATGAGCATTAGGATTCGTATTCCTATTTACGATTGGAGGATTAACTGGTGTAATCTTAGCCAATTCATCAATTGATATTACTCTTCATGATACTTATTACGTAGTAGCACACTTCCACTATGTATTATCAATAGGAGCAGTATTCG
>MH894357
CAACATTTATTTTGATTTTTTGGCCACCCTGAAGTTTATATTTTAATTTTACCAGGATTTGGCCTTATTTCCCATATTATCACTATAGAAACAGGAAAAAATGAACCATTTGGTGCCCTAGGAATAATTTATGCAATATTAGCCATCGGATTATTGGGATTTATTGTATGAGCACACCATATATTTACAGTAGGAATAGGCGTAGACACACGAGCATATTTCACCTCCGCTACCATAATCATCGCTATCCCCACCGGCGTCAAAGTATTTAGCTGACTCGCCACACTCCACGGAAGCAATATGAAATGATCTGCTGCAGTGCTCTGAGCCCTAGGATTCATCTTTCTTTTCACCGTAGGTGGCCTGACTGGCATTGTATTAGCAAACTCATCACTAGACATCGCACTACACGACACGTACTACGTTGTAGCCCACTTCCACTATGGCCTATCAATAGGAGCAGGATTCG
>MH894358
CACCATTTATTTGATTTTTTGGGTCATCCAGAAGTTATTTTTTTATCTTTCCCAGGATTTGGAATAATCTCCCATATTATTAGTCAAGAAAGAGGAAAAAAGGAACATTTGGGATCTCTAGGAATAATTTATGCTATATTAGCCAATGGTTTCTTAGGATTTATTGTATGAGCTCACCATATATTTACAGTAGGAATAGACGTAGACACACGAGCATATTTCACCTCCGCTACCATAATCATCGCTATTCCCACCGGCGTCAAAATATTTAGCTGACTCGCCACACTCCACGGAAGCAATATGAAATGATCTGCTGCAGTGCTCTGAGCCCTAGGATTCATCTTTCTTTTCACCGTAGGTGGCCTGACTGGCATTGTATTAGCAAACTCATCACTAGACATCGTACTACACGACACGTACTACGTTGTAGCCCACTTCCACTATGTCCTATCAATAGGAGCAGTATTCG
>MH894360
CAACATTTATTTTGATTTTTTGGTCACCCTGAAGTATACATCCTTATCCTACCAGGCTTCGGGATAATCTCCCACATCGTAACATATTATTCTGGAAAAAAGGAACCATTTGGGACATGGGCTTGAGTATGAGCCATGATATCAATTGGCTTCTTAGGATTTATCGTATGAGCTCACCATATATTTACAGTAGGAATAGACGTAGACACACGAGCATATTTCACCTCCGCTACCATAATCATCGCTATCCCCACCGGCGTCAAAGTCTTTAGCTGACTCGCCACACTCCACGGAAGCAATATGAAATGATCTGCTGCAATGCTCTGAGCCCTAGGATTCATCTTTCTTTTCACCGTAGGTGGCCTGACTGGCATTGTATTAGCAAACTCATCACTAGGCATCGTACTACACGACACGTACTACGTTGTAGCCCACTTCCACTATGTCCTATCAATAGGAGCAGTATTCG
>MH894362
CAACATTTATTTTGATTTTTTGGACACCCAGAAGTATACATTTTAATTCTACCCGGATTCGGATTAATCTCACATATTATTGCTATAGAAACTGGAAAAAATGAACCATTTGGAGCACTAGGAATGATTTACGCCATACTGGCCATTGGGCTACTAGGATTTATTGTATGAGCACACCACATATTTACAGTTGGAATAGATGTAGATACTCGAGCATACTTCACTTCAGCTACTATAATTATTGCTGTACCAACCGGAATCAAAATTTTTAGATGACTAGCCACTTTACACGGAAGATACATGACCTGATCACCTAGAATCTTATGAGCCCTAGGATTTGTTTTCTTATTTACAATCGGTGGATTAACCGGAGTAATTTTAGCTAATTCATCGATTGACATTACCCTGCATGACACATACTATGTAGTAGCCCACTTCCACTATGTCCTATCAATAGGAGCAGTATTCG
>MH894363
CAACATTTATTTTGATTTTTTGGACATCCTGAAGTATATATTTTAATCCTACCAGGATTTGGACTAATCTCTCATATCATTGCAATAGAAACAGGAAAATTAGAACCCTTCGGAACACTAGGAATAATTTATGCAATATTAGCCATTGGTCTTCTTGGATTTATTGTTTGAGCACACCACATATTTGCAGTAGGAATAGATGTAGATACTCGAGCATATTTCACCTCAGCCACTATAATTATTGCTGTTCCAACAGGAATCAAAATCTTTAGCTGGCTGGCTACCCTTCACGGAAGATTAATTAATTGATCTCCTAGAATTATCTGAGCTATAGGCTTTGTCTTTTTATTCACAATCGGAGGACTAACTGGAGTAGTATTGGCCAACTCTTCAATTGACATCACCCTGCATGATACTTACTATGTAGTAGCTCATTTTCACTACGCTTTATCAATAGGAGCAGAATTCG
>MH894364
CAACATTTATTTTGATTTTTTGGACACCCTGAAGTATACATTTTAATTCTACCAGGATTTGGATTAATTTCCCACATCATTGCCATAGAAACAGGTAAATACGAAGCCTTCGGAGCACTGGGAATAATCTATGCAATACTAGCCATTGGACTTCTAGGATTCATTGTATGAGCCCACCATATATTTACAGTAGGAATAGACGTTGATACCCGAGCATATTTTACTTCAGCCACAATAATTATTGCTGTTCCAACAGGAATCAAAATCTTTAGATGGCTGGCTACCCTTCACGGAAGAATAATTAATTGATCTCCTAGAATTATCTGAGCTATAGGCTTTGTCTTTTTATTCACAATCGGAGGACTAACTGGAGTAGTATTGGCCAACTCTTCAATTGACATCACCCTGCATGATACTTACTATGTAGTAGCTCATTTCCACTACGTTTTATCAATAGGAGCAGTATTCG
>MH894365
CAACATTTATTTTGATTTTTTGGACATCCTGAAGTATACATTCTTATTTTACCAGGATTCGGGTTAATTTCCCATATTATCGCCATAGAAACAGGTAAAAATGAACCATTTGGTGCTTTAGGAATAATTTATGCCATGCTAGCTATTGGACTTCTAGGATTTATTGTATGAGCCCACCACATATTTACAGTAGGAATAGATGTTGATACACGAGCATATTTTACTTCAGCAACAATAATTATTGCTGTACCAACTGGAATCAAGATTTTTAGATGACTAGCCACACTACACGGAAGATACATAACATGATCACCTAGAATTATATGAGCACTCGGATTCGTATTTTTATTTACTATTGGAGGATTAACTGGAGTTATTCTAGCTAATTCATCAATTGATATCACATTACATGACACCTACTATGTAGTAGCACATTTCCACTATGTATTATCAATAGGAGCAGTATTCG
>MH894366
CAACATTTATTTTGATTTTTTGGACACCCAGAAGTATATATTTTAATTTTACCCGGATTTGGGCTAATTTCCCATATTATCTCTATAGAAACTGGAAAAAATGAACCTTTCGGATCCTTAGGAATAATTTATGCTATACTAGCAATTGGATTATTGGGATTTATTGTTTGAGCACACCATATATTTACAGTAGGAATAGATTCTGATACCCGAGCATATTTTACTTCAGCAACTATAATTATCGCTGTACCAACAGGTATTAAGATTTTTAGTTGACTAGCAACCTTGCACGGTACAAAAATTAACTGATCCCCCAGAATTATATGAGCTCTAGGATTTGTATTCCTATTTACTATTGGAGGTCTAACAGGAGTTATCCTTGCAAACTCATCAATTGATATCGCATTACATGATACATACTATGTAGTTGCTCATTTCCATTATGTACTATCAATAGGAGCAGTATTCG
>MH894367
CAACATTTATTTTGATTTTTTGGACACCCAGAAGTTTACATTTTAATCTTACCAGGATTTGGATTAATTTCACATATTATTGCCATAGAAACAGGAAAAAATGAACCATTCGGAACATTAGGAATAATTTATGCCATACTAAGAATTGGATTATTAGGATTTATTGTTTGAGCTCACCATATATTTACAGTAGGAATAGATTCTGATACCCGAGCATATTTTACTTCAGCCACAATAATTATTGCAGTACCAACAGGAATTAAAATCTTTAGTTGATTAGCAACCCTACATGGAAGATATATGTCCTGATCACCAAGAATTATATGAGCACTAGGATTTGTCTTCCTTTTTACAATTGGAGGATTAACAGGAGTGATTTTAGCTAATTCATCAATTGACATTACACTTCATGACACTTTCTATGTAGCCGCCCACTTTCATTATGTGTTATCTAATTGGGTAGAGTTTG
>MH894368
CAACATTTATTTTGATTTTTTGGACATCCTGAAGTATACATTCTTATTTTACCAGGATTTGGACTAATTTCACATATTATCGCCATAGAAACCGGAAAAAATGAACCCTTCGGGACATTGGGAATAATTTATGCCATAGTAGCAATTGGATTGCTAGGATTTATCGTATGAGCACACCATATATTTACAGTAGGGAATAGATGTGATACCCGAGCATATTTTACTTCAGCTACAATAATTATTGCTGTACCCACTGGTATTAAGATTTTTAGATGACTAGCCACCCTACATGGCAGAAATATCATATGATCACCTAGAATTATATGAGCCCTAGGATTCGTCTTCCTATTCACAATAGGAGGGTTAACAGGAGTAATTTTAGCTAATTCATCAATTGATATCACCCTACATGACACTTACTACGTAGTAGCACATTTTCACTACGTACTATCAATAGGAGCAGTATTCG
>MH894369
CAACATTTATTTTGATTTTTTGGTCACCCCGAAGTTTATATTCTAATTCTACCAGGATTCGGAATAATCTCCCATATTATTGCTATAGAAACTGGAAAAGACGAACCATTCGGATCATTAGGAATAATTTATGCCATATTAGCTATTGGATTTCTAGGATTCATCGTATGAGCCCACCATATATTTACAGTAGGGATAGGCGTAGACACCCGAACATATTTCCCCTCCGCTACCATAATCATCGCTATTCCCACCTGGGTCAAAGTATTTAGCTGACTCGCCACACTCCACGGAAGCAATATGAAATGATCTGCTGCAATGATCTGAGCCCTAGGATTCATCTTTCTTTTCACCGTAGGTGGCCTGACTGGCATTGTATTAGCACACTCATCACTAGACATCGCACTACACGACACGTACTACGTTGTAGCCCACTTCCACTATGTCCTATCAATAGGAGCAGTATTCG
>MH894370
CAACATTTATTTTGATTTTTTGGACACCCCGAAGTTTATATTCTAATTTTACCTGGATTCGGACTAATTTCCCATATTATTGCTATAGAAACAGGAAAAACCGAAACATTTGGATCACTTGGAATAATTTATGCTATATTAGCCATTGGATTATTAGGATTTATTGTATGAGCCCACCATATATTTACAGTAGGAATAGAGGTAGACACACGAGCATATTTCACCTCCGCTACCATAATCATCGCTATCCCCACCGGCGTCAAAGTATTTAGCTGACTCGCCACACTCCACGGAAGCAATATGAAATGATCTGCTGCAGTGCTCTGAGCCCTAGGATTCATCTTTCTTTTCACCGTAGGGGGCTGACTGGCGATTGTATTAGCAAACTCATCACTAGACATCGAACTACACGACACGTACTACGGTGTATGCCACTTCCACTATGGCCTATCAATAGGAGCAGTATTCG
>MH894371
CAACATCTATTTTGATTTTTTGGGCCCCCCGAAGTATTCCTTTTTATTCTCCCAGGATTCGGCATAATCTCCCACATCATTGCAATAGAAACTGGAAAAAAGGAACCATTGGGATCATTGGGAATAATTTATGCCATATCAGCCATTGGACTATTAGGATTCATTGGATGAGCCCACCATATATTTACAGTAGGAATAGGCGTAGACACCCGAACATATTTCACCTCCGCTACCATAATCATCGCTATCCCCACCGGCGTCAAAGTATTTAGCTGACTCGCCACACTCCACGGAAGCAATATGAAATGATCTGCTGCAGTGCTCTGAGCCCTAGGATTCATCTTTCTTTTCACCGTAGGTGGCCTGACTGGCATTGTATTAGCAAACTCATCACTAGACATCGCACTACACGACACGTACTACGTTGTAGCCCACTTCCACTATGTCCTATCAATAGGAGCAGTATTCG
>MH894372
CAACATTTATTTTGATTTTTTGGACACCCCGAAGTTTATATTCTAATTCTACCAGGATTCGGAATAATTTCCCATATTATTGCTATAGAAACAGGAAAAACCGAACCATTTGGATCACTAGGAATAATTTATGCTATATTAGCCATTGGATTATTAGGATTTATTGTATGAGCCCCCCATATATTTACAGTAGGAATAGGCGTAGACACCCGAGCATATTTCCCCTCCGCTACCATAATCATCGCTATCCCCACCGGCGTCAAAGATATTAGCTGACTCGCCACACTCCACGGAAGCAATATGAAATGATCTGCTGCAGTGCTCTGAGCCCTAGGATTCATCTTTCTTTTCACCGTAGGTGGGCTGACTGGCATTGTATTAGCAAACTCATCACTAGACATCGTACTACACGACACGTACTACGTTGTAGCCCACTTCCACTATGTCCTATCAATAGGAGCAGTATTCG
>MH894373
CAACATTTATTTTGATTTTTTGGACACCCCGAAGTTTATATTCTAATTTTACCTGGATTCGGACTAATTTCCCATATTATTGCTATAGAAACAGGAAAAACCGAAACATTTGGATCACTTGGAATAATTTATGCTATATTAGCCATTGGATTATTAGGATTTATTGTATGAGCCCACCATATATTTACAGTAGGAATAGACGTAGACACACGAGCATATTTCACCTCCGCTACCATAATCATCGCTATTCCCACCGGCGTCAAAGTATTTAGATGACTCGCCACACTCCACGGAAGCAATATGAAATGATCTGCTGCAGTGCTCTGAGCCCTAGGATTCATCTTTCTTTTCACCGTAGGTGGCCTGACTGGCATTGTATTAGCAAACTCATCACTAGACATCGTACTACACGACACGTACTACGTTGTAGCCCACTTCCACTATGTCCTATCAATAGGAGCAGTATTCG
>MH894374
CAACATTTATTTTGATTTTTTGGACACCCCGAAGTTTATATTCTAATTTTACCTGGATTCGGACTAATTTCCCATATTATTGCTATAGAAACAGGAAAAACCGAAACATTTGGATCACTTGGAATAATTTATGCTATATTAGCCATTGGATTATTAGGATTTATTGTATGAGCCCACCATATATTTACAGTAGGAATAGACGTAGACACACGAGCATATTTCACCTCCGCTACCATAATCATCGCTATCCCCACCGGCGTCAAAGTATTTAGCTGACTCGCCACACTCCACGGAAGCAATATGAAATGATCTGCTGCAGTGCTCTGAGCCCTAGGATTCATCTTTCTTTTCACCGTAGGTGGCCTGACTGGCATTGTATTAGCAAACTCATCACTAGACATCGTACTACACGACACGTACTACGTTGTAGCCCACTTCCACTATGTCCTATCAATAGGAGGAGTATTCG
>MH894375
CAACATTTATTTTGATTTTTTGGACACCCTGAAGTGTATATTCTTATTTTACCGGGGTTTGGGTTAATTTCCCACATTATTGCCATAGAAACAGGAAAAAATGAACCATTCGGAACTCTAGGTATAATTTACGCAATATCAGCAATTGGGTTGCTAGGATTTATTGTGTGAGCCCACCATATATTTACAGTAGGAATAGACGTAGACACACGAGCATATTTCACCTCCGCTACCATAATCATTGCTATCCCCACCGGCGTCAAAGTATTTAGCTGACTCGCCACACTCCACGGAAGCAATATGAAATGATCTGCTGCAGTGCTCTGAGCCCTAGGATTCATCTTTCTTTTCACCGTAGGTGGCCTGACTGGCATTGTATTAGCAAACTCATCACTAGACATCGTACTACACGACACGTACTACGTTGTAGCTCACTTCCACTATGTCCTATCAATAGGAGCAGTATTCG
>MH894376
CAACATTTATTTTGATTTTTTGGTCACCCTGAAGTGTATATTCTAATCCTACCAGGATTCGGAATAATCTCCCATATTGTAGCTATATATTCTGGAAAAAAGGAACCATTTGGATACATGGGAATAATATGAGCTATAATATCAATTGGTTCTTTAGGATTCATCGTATGAGCACACCATATATTTACAGTAGGAATAGACGTAGACACACGAGCATATTTCACCTCCGCTACCATAATCATCGCTATCCCCACCGGCGTCAAAGTATTTAGCTGACTCGCCACACTCCACGGAAGCAATATGAAATGATCTGCTGCAGTGCTCTGAGCCCTAGGATTCATCTTTCTTTTCACCGTAGGTGGCCTGACTGGCATTGTATTAGCAAACTCATCACTAGACATCGTATTACACGACACGTACTACGTTGTAGCCCACTTCCACTATGTCCTATCAATAGGAGCAGTATTCG
>MH894377
CAACATTTATTTTGATTTTTTGGTCACCCCGAAGTTTATATTCTAACTCTACCAGGATTCGGAATAATCTCCCATATTATTGCTATAGAATCAGGAAAAACCGAACCATTTGGATCACTGGGAATAATTTATGCTATATTATCCATTGGATTATTAGGATTTATCGTATGAGCACCCCATATATTTACAGTAGGAATAGACGTAGACACCCGAGCATATTTTACCTCCGCTACCATAATTATCGCTATCCCCACCGGCGTCAAAGTATTCAGATGACTAGCCACACTCCACGGAAGCAATATCAAATGATCTGCTGCAATGCTCTGAGCCCTAGGATTCATCTTCCTTTTCACCGTAGGAGGGCTGACTGGAATTGTATTAGCAAACTCATCACTAGACATCGCACTACACGACACGTACTACGTTGTAGCCCACTTCCACTATGTCCTATCAATAGGAGCAGTATTCG
>MH894378
CACCATTTATTATGATTTTTTGGTCACCCAGAAGTTTACATTTTAATCCTACCAGGATTTGGCTGAATCTCCCACATCATTCCACTAGAAACAGGAAGAAATGAACCAATTGGAACCTTAGGAATAATTTATGCAATATTAGCCATTGGATTATCAGGATTTATTGTATGAGCACCCCATATATTTACAGTAGGAATAGACGTAGACACACGAGCATATTTCACCTCCGCTACCATAATCATCGCTATCCCCACCGGCGTCAAAGTATTTAGCTGACTCGCCACACTCCACGGAAGCAATATGAAATGATCTGCTGCAGTGCTCTGAGCCCTAGGATTCATCTTTCTTTTCACCGTAGGTGGCCTGACTGGCATTGTATTAGCAAACTCATCACTAGACATCGTACTACACGACACGTACTACGTTGTAGCCCACTTCCACTATGTCCTATCAATAGGAGCAGTATTCG
>MH894379
CAACATTTATTTTGATTTTTTGGACATCCAGAAGTTTATATTTTAATCCTACCAGGATTTGGCCTAATCTCCCACATCATTGCCACAGAAACAGGAAAAAATGAACCATTTGGAACCTTAGGAATAATTTATGCAATATCAGCAATTGGAATTTTAGGATTTATTGTTTGAGCCCACCATATATTTACAGTAGGAATAGATGTAGATACCCGAGCATATTTCACCTCAGCTACTATAATCATTGCTGTTCCCACAGGAATCAAGATTTTTAGATGACTAGCCACATTACACGGAAGAAAAATCAACTGATCCCCCAGAATTCTGTGAGCCCTAGGATTCGTTTTCCTTTTTACCATTGGAGGGCTAACAGGAGTAATTTTAGCCAACTCATCAATTGACATCACCTTACATGACACTTATTATGTAGTTGCACACTTCCATTATGTCCTATCAATAGGAGCAGTATTCG
>MH894380
CAACATTTATTTTGATTTTTTGGACACCCAGAAGATTATATTCTAATTCTACCAGGATTCGGAATAATCTCCCATATTATTGCTATAGAAACTGGAAAAAAAGAACCCTTCGGATCATTAGGAATAATTTATGCTATATTAGCTATTGGATTATTAGGATTCATCGTATGAGCCCACCATATATTTACAGTAGGGATAGGCGGAGGCTCCCGAGCCTATTTTCCCTTCAGCACCATAATCATCGCTATCCCCACCTGGGTCAAAGTACTTAAGTGACTCACCCCCCTTCCCGGGAGCAATATGCAATGGTCTGCTGCAGTTATCTGAGCCCTAGGATTCATCTTTCTTTTCACCGTAGGTGGGCTGACTGGGATTGTATCCGCACACTCATCACTAGACATCGCTCTACACGACACGTACTACGGTGTAGGCCACTTCCACTATGGCCTATCAATACGAGCAAGATTCC
>MH894381
CAACATTTATTTTGATTTTTTGGACACCCAGAAGTATACATTTTAATCCTCCCAGGATTCGGAATAATTTCCCATATCATTGCCATAGAATCTGGAAAAAATGAACCATTCGGAACTCTGGGAATAATTTATGCCATATTAGCAATTGGACTATTAGGATTCATCGTATGAGCACACCATATATTTACAGTAGGAATAGACGTAGACACCCGAGCATATTTCACCTCCGCTACCATAATCATCGCTATCCCCACCGGCGTCAAAGTATTTAGCTGACTCGCCACACTCCACGGAAGCAATATGAAATGATCTGCTGCAGAGCTCTGAGCCCTAGGATTCATCTTTCTTTTCACCGTAGGTGGCCTGACTGGCATTGTATTAGCAAACTCATCACTAGACATCGTACTACACGACACGTACTACGGTGTAGCCCACTTCCACTATGTCCTATCAATAGGAGCAGTATTCG
>MH894382
TCACATTTATTTTGATTTTTTGGTCACCATAAAGTTTATATCTTAATTCTACAAGGATTCGGTATAATCTCCCATATTATTGCTATAGAAACTGGAAAAAAGGAACCATTCGGATCATTAGGCATAATTTATGCCATAATAGCCATTGGACTCCTAGGATTTATTGTATGAGCCCACCATATATTTACAGTAGGAATAGACGTAGACACACGAGCATATTTCACCTCCGCTACCATAATCATCGCTATCCCCACCGGCGTCAAAGTATTTAGCTGACTCGCCACACTCCACGGAAGCAATATGAAATGATCTGCTGCAGTGCTCTGAGCCCTAGGATTCATCTTTCTTTTCACCGTAGGTGGCCTGACTGGCATTGTATTAGCAAACTCATCACTAGACATCGTACTACACGACACGTACTACGGTGGAGCCCACTTCCACTATGTCCATTCAATAGGAGCAGGATTCG
>MH894383
CCACATATTTTGTGTTTTTGGGGGCCCCGTGAAGTATATATTTTATTTCTTCCTGGGTGGGGAATAGTTTCTCATGTAAGTGCACAGAATCGTATTAAAATAGAGTCTTCGGGGTCTTTAGGAATAGTTTATGCAATATCTGCTACTGGGTGTTTAGGATTTATTGGTTGAGCAAACCATATATTTACAGTAGGCATAGACGTAGACACCCGAGCATATTTTACCTCAGCCACTATAATTATTGCCGTCCCCACAGGGATCAAGATTTTCAGATGACTAGCCACATTACACGGAAGAAAAATCAATTGATCCCCTAGAATTTTATGAGCCTTAGGATTCGTCTTCCTTTTCACTATCGGAGGGCTAACAGGAGTAATCTTGGCCAATTCATCAATTGATATTACATTACATGATACATACTATGTAGTTGCTCACTTCCATTATGTCCTATCAATAGGAGCAGTATTCG
>MH894387
CAACATTTATTTTGATTTTTTGGACACCCTGAAGTTTATATTCTAATTTTACCTGGATTCGGACTAATTTCCCATATTATTGCTATAGAAACAGGAAAAACCGAAACATTTGGATCACTTGGAATAATTTATGCTATATTAGCCATTGGATTATTAGGATTTATTGTATGAGCCCACCATATATTTACAGTAGGTATAGATGTAGACACACGAGCTTATTTTACATCAGCTACAATAATTATTGCCGTACCAACAGGTATTAAGATTTTTAGTTGATTAGCAACACTCCACGGTAGATTAATTAACTGATCCCCTAGAATTATATGAGCTATGGGATTCGTATTTCTATTTACAATTGGTGGGTTAACCGGAGTTATTTTAGCTAACTCATCAATTGACATTACACTTCATGATACATATTATGTAGTAGCTCACTTCCACTATGTATTATCAATAGGAGCAGTATTCG
>MH894388
CAACATTTATTTTGATTTTTTGGACACCCTGAAGTTTATATTTTAATCCTCCCAGGATTCGGATTAATTTCCCACATTATCGCTATAGAAACAGGGAAATATGAAGCCTTTGGAGCACTCGGAATAATTTATGCCATATTAGCCATTGGACTTCTAGGATTCATTGTATGAGCCCATCATATATTTACAGTAGGTATAGACGTAGATACACGAGCATACTTCACTTCAGCAACCATAATTATTGCTGTTCCTACAGGAATTAAGATCTTCAGTTGACTAGCTACTCTCCACGGAAGCATACTAACATTTACACCAAGAATTTTATGAGCTCTAGGATTTGTTTTCCTATTTACCATTGGAGGATTAACAGGAGTTATTCTTGCTAACTCAAGAATTGATATTGCACTCCACGACACCTACTATGTAGTAGCACACTTCCACTATGTACTATCAATAGGAGCAGTATTCG
